# Supplementary material for: ABA and the ubiquitin E3 ligase KEEP ON GOING affect proteolysis of the Arabidopsis thaliana transcription factors ABF1 and ABF3
Source: Plant J. 2013 Jun 6;75(6):965–76. doi: 10.1111/tpj.12259 (PMC3823012; doi:10.1111/tpj.12259)
Supplement: Supplementary file 13 [file tpj0075-0965-SD13.txt]

anti-MYC!
              WT   keg      WT    keg     WT    keg       WT   keg!
 ABF3-A  ABF3-B ABF3-C KEG/keg only!
anti-ABI5!
PonceauS!
(a)!
WT      keg        WT        keg         WT         keg!
(b) 
anti-MYC!
 ABF1-A  ABF1-B ABF1-C!
anti-ABI5!
anti-MYC!
anti-ABI5!
anti-ACTIN!
anti-ACTIN!
roots!
whole seedlings!
whole seedlings!
(c)!
(d)! MYC-ABF3 mRNA 
R
el
at
ive
 mR
N
A 
le
ve
ls 
Figure S2.!
