# Supplementary material for: ABA and the ubiquitin E3 ligase KEEP ON GOING affect proteolysis of the Arabidopsis thaliana transcription factors ABF1 and ABF3
Source: Plant J. 2013 Jun 6;75(6):965–76. doi: 10.1111/tpj.12259 (PMC3823012; doi:10.1111/tpj.12259)
Supplement: Supplementary file 14 [file tpj0075-0965-SD14.txt]

 0 30 60 90 30 60 90 (min) 
(a)!
His-Flag-ABF1 
                  mock MG132 
 0 30 60 90 30 60 90 (min) 
His-Flag-ABF3 
                  mock MG132 
PonceauS 
PonceauS 
 0 30 60 90 30 60 90 (min) 
(b)!
His-Flag-ABF1 
                  -ATP-ATP/+apyrase 
PonceauS 
                  
 0 30 60 90 30 60 90 (min) 
His-Flag-ABF3 
                  mock Apyrase 
PonceauS 
Figure S3.!
