# Supplementary material for: ABA and the ubiquitin E3 ligase KEEP ON GOING affect proteolysis of the Arabidopsis thaliana transcription factors ABF1 and ABF3
Source: Plant J. 2013 Jun 6;75(6):965–76. doi: 10.1111/tpj.12259 (PMC3823012; doi:10.1111/tpj.12259)
Supplement: Supplementary file 15 [file tpj0075-0965-SD15.txt]

 0 1 2 3 (hr) 
His-HA-ABF1 
                  ABF1 
PonceauS 
%    100    54.4   23.4   3.9 
 0 1 2 3 (hr) 
His-HA-ABF3 
                  ABF3 
PonceauS 
%    100    66.2   39.3   9.1 
Figure S4.!
