# Supplementary material for: ABA and the ubiquitin E3 ligase KEEP ON GOING affect proteolysis of the Arabidopsis thaliana transcription factors ABF1 and ABF3
Source: Plant J. 2013 Jun 6;75(6):965–76. doi: 10.1111/tpj.12259 (PMC3823012; doi:10.1111/tpj.12259)
Supplement: Supplementary file 18 [file tpj0075-0965-SD18.txt]

 0 10 30 60 0 10 30 60 (min) 
His-HA-ABF1 
                  ABF1 ABF1  
PonceauS 
 0 10 30 60 0 10 30 60 (min) 
His-HA-ABF3 
                  ABF3 ABF3  
PonceauS 
%    100   56.0   47.0  24.1  100   14.0    6.7    3.1 
%      100   75.8  27.7   5.1    100    13.6    0       0 
Figure S7.!
