# Supplementary material for: ABA and the ubiquitin E3 ligase KEEP ON GOING affect proteolysis of the Arabidopsis thaliana transcription factors ABF1 and ABF3
Source: Plant J. 2013 Jun 6;75(6):965–76. doi: 10.1111/tpj.12259 (PMC3823012; doi:10.1111/tpj.12259)
Supplement: Supplementary file 19 [file tpj0075-0965-SD19.txt]

GST-RK (KEG) 
GST-RKA (KEG) 
GST-H (KEG)      
GST                
      
 
His-HA-ABF1  His-HA-ABF3  
IB:anti-HA
+     -      -      -              
 -      +    -      -       
 -      -      +    -              
 -      -      -      +            
        
IB:anti-GST
(a) 
(b) 
5% input 
+     -      -      -              
 -      +    -      -       
 -      -      +    -              
 -      -      -      +            
        
5% input 
GST-KEG
Figure S8.!
