# Supplementary material for: ABA and the ubiquitin E3 ligase KEEP ON GOING affect proteolysis of the Arabidopsis thaliana transcription factors ABF1 and ABF3
Source: Plant J. 2013 Jun 6;75(6):965–76. doi: 10.1111/tpj.12259 (PMC3823012; doi:10.1111/tpj.12259)
Supplement: Supplementary file 20 [file tpj0075-0965-SD20.txt]

(a) 
keg 
abf1 keg 
abi5 keg 
abf1 abi5 keg 
abf1 abf3 abi5 keg 
WTsibling 
abf1  WTsibling 
 
abi5  WTsibling 
 
abf1 abi5 WTsibling 
 
abf1 abf3 abi5 WTsibling 
 
1mm 
Figure S9,page 1.!(b) 
keg 
abf3 keg 
abi5 keg 
abf3 abi5 keg 
abf1 abf3 abi5 keg 
WTsibling 
abf1 WTsibling 
  
abi5 WTsibling 
 
abf3 abi5 WTsibling 
 
abf1 abf3 abi5 WTsibling 
 
1mm 
Figure S9,page 2.!
