# Supplementary material for: ABA and the ubiquitin E3 ligase KEEP ON GOING affect proteolysis of the Arabidopsis thaliana transcription factors ABF1 and ABF3
Source: Plant J. 2013 Jun 6;75(6):965–76. doi: 10.1111/tpj.12259 (PMC3823012; doi:10.1111/tpj.12259)
Supplement: Supplementary file 21 [file tpj0075-0965-SD21.txt]

5’-ggggacaagtttgtacaaaaaagcaggtcgATGGGTACTCACATTGATATCA-3’
5’-ggggaccactttgtacaagaaagtgggtcTTACCACGGACCGGTAAGGG-3’
5’- ggggacaagtttgtacaaaaaagcaggtcgATGGGGTCTAGATTAAACTTCA-3’
5'-ggggaccactttgtacaagaaagctgggtc CTACCAGGGACCCGTCAAT-3’
5’-ggggacaagtttgtacaaaaaagcaggtcgATGGGTACTCACATTGATATCA-3’
5’-ggggaccactttgtacaagaaagtgggtcttaggccagcaatggaggctgctt-3’
5'-ggggaccactttgtacaagaaagctgggtcCTACCAGGGACCCGTCAAT-3’
5’-ggggaccactttgtacaagaaagtgggtcctagcatcccattccccatggctg-3’
5’-gtcaattaatATGGGTACTCACATTGATAT-3’
5’- gtcaggatccTTACCACGGACCGGTAAGG-3’
5'-gtcacatATGGGGTCTAGATTAAACTTCAA-3’
5’-gtcaggatccCTACCAGGGACCCGTCAATGT-3’
5’-gtcaattaatATGGGTACTCACATTGATAT-3’
5’- gtcaggatccTTAGGCCAGCAATGGAGGCTGCTT-3’
5'-gtcacatATGGGGTCTAGATTAAACTTCAA-3’
5’-gtcaggatccCTAGCATCCCATTCCCCATGGCTG-3’
5’-GGCCTTGTATAATCCCTGATGAA-3’
5’-AGAAGTTCGACTTGTCATTAGAAAGAAA-3’
5’-TTGTACAAAAAAGCAGGCTCGAT-3’
5’-GGCTTTGACTCATTCCCTCTAGAA-3’
5’-TTGTACAAAAAAGCAGGCTCGAT-3’
5-GCTGCTCACTCACACCATCAA-3’
5’- GAGTGGATCCAGTGCACATC-3’
5-TGGTTCACGTAGTGGGCCATCG-3’
5-483 ABF1 5'-GGTTTTCATTATTTCAGCCTGC-3'
5-484 ABF1 use with 9-001 (T-DNA) 5'-GGGACCTAGTGGTTTTGTTCC-3'
5-491 ABF3 5'-TTTGTGTGACTGAGCTGCTTC-3'
5-492 ABF3 use with 9-001 (T-DNA) to genotype abf3?5'-ACACCATTTCCAATGTCATCC-3'
9-343 ABI5 5'-GGTTATTGTTGTGTATATGATGCAGTTG-3'
9-344 ABI5 5'-CCACTACTCTTTTCCTTCCCC-3'
